# Supplementary material for: Vivax malaria in Mauritania includes infection of a Duffy-negative individual
Source: Malar J. 2011 Nov 3;10:336. doi: 10.1186/1475-2875-10-336 (PMC3228859; doi:10.1186/1475-2875-10-336)
Supplement: Additional file 3 — Individual data, Plasmodium diagnosis and Duffy blood group genotypes for the patients selected in the study. [file 1475-2875-10-336-S3.XLS]

## Sheet: Feuil1
Additional file 3: Individual data, Plasmodium diagnosis and Duffy blood group genotypes for the patients selected in the study
Number	Diagnosis	nt33	nt125	nt145	nt265	nt298	genotype	phenotype	ethnic group	Sex	Age	Residence
PC14	negative	T/T	A/G	G/G	C/C	A/G	FYA/FYB*	Fy(a+b+)	Moor	F	2.16	(Rosso street, 39km from Nouakchott)
PC62	negative	C/C	A/A	G/G	C/C	G/G	FYBES/FYBES	Fy(a-b-)	Poular	F	0.33	Sebkha
PC47	negative	C/C	ND	ND	ND	ND	ND	ND	Poular	M	5	Sebkha
PC44	negative	ND	A/A	G/G	C/C	A/G	ND	ND	Moor	F	4	Elmina
PC30	negative	C/C	A/A	G/G	C/C	G/G	FYBES/FYBES	Fy(a-b-)	Poular	M	10	Elmina
PC48	negative	C/C	A/A	G/G	C/C	G/G	FYBES/FYBES	Fy(a-b-)	Moor	M	2	Elmina
PC39'	negative	C/C	A/A	G/G	C/C	G/G	FYBES/FYBES	Fy(a-b-)	Poular	F	1	Elmina
PC105	negative	C/C	A/A	G/G	C/C	G/G	FYBES/FYBES	Fy(a-b-)	soninke	F	9	Elmina
PC111	negative	C/C	A/A	G/G	C/C	G/G	FYBES/FYBES	Fy(a-b-)	Moor	M	13	Elmina
PC110	negative	T/C	A/A	G/G	C/C	G/G	FYB/FYBES	Fy(a-b+)	Moor	M	0.41	Elmina
PC56'	negative	C/C	A/A	G/G	C/C	G/G	FYBES/FYBES	Fy(a-b-)	Moor	F	1.5	Arafat
PC126	negative	C/C	A/A	G/G	C/C	G/G	FYBES/FYBES	Fy(a-b-)	Moor	M	1.5	Arafat
PC127	negative	C/C	A/A	G/G	C/C	G/G	FYBES/FYBES	Fy(a-b-)	Moor	F	8	Arafat
PC40''	negative	T/T	G/G	G/G	C/C	G/G	FYA/FYA	Fy(a+b-)	Moor	F	1	Arafat
PC54''	negative	T/T	G/G	G/G	C/C	G/G	FYA/FYA	Fy(a+b-)	Moor	F	2	Arafat
PC94	negative	T/T	G/G	G/G	C/C	G/G	FYA/FYA	Fy(a+b-)	Moor	F	0.5	Arafat
PC109	negative	T/T	A/G	G/G	C/C	G/G	FYA/FYB	Fy(a+b+)	Moor	M	2	Arafat
PC41'	negative	T/T	A/G	G/G	C/C	G/G	FYA/FYB	Fy(a+b+)	Moor	M	1.66	Arafat
PC86	negative	T/T	A/G	G/G	C/C	G/G	FYA/FYB	Fy(a+b+)	Moor	F	1.5	Arafat
PC42''	negative	T/T	A/A	G/G	C/C	G/G	FYB/FYB	Fy(a-b+)	Moor	M	0.33	Arafat
PC48''	negative	T/T	A/A	G/G	C/C	G/G	FYB/FYB	Fy(a-b+)	Moor	M	12	Arafat
PC57	negative	T/T	A/A	G/G	C/C	G/G	FYB/FYB	Fy(a-b+)	Moor	M	7	Arafat
PC93	negative	T/T	A/A	G/G	C/C	G/G	FYB/FYB	Fy(a-b+)	Moor	F	0.91	Arafat
PC45	negative	T/C	A/A	G/G	C/C	G/G	FYB/FYBES	Fy(a-b+)	Moor	M	9	Arafat
PC35	negative	T/T	G/G	G/G	C/C	G/G	FYA/FYA	Fy(a+b-)	Moor	M	6	Arafat
PC66	negative	T/T	A/G	G/G	C/C	G/G	FYA/FYB	Fy(a+b+)	Moor	M	0.75	Arafat
PC11'	negative	T/T	A/G	G/G	C/C	G/G	FYA/FYB	Fy(a+b+)	Moor	M	6	Arafat
PC117	negative	T/T	G/G	G/G	C/C	G/G	FYA/FYA	Fy(a+b-)	Moor	M	0.11	Arafat
PC17	negative	T/C	A/A	G/G	C/C	G/G	FYB/FYBES	Fy(a-b+)	Moor	M	3	Arafat
PC2'	negative	T/T	A/G	G/G	C/C	G/G	FYA/FYB	Fy(a+b+)	Moor	F	1.25	Arafat
PC25	negative	T/T	A/A	G/G	C/C	G/G	FYB/FYB	Fy(a-b+)	Moor	M	10	Arafat
PC25'	negative	T/C	A/G	G/G	C/C	G/G	FYA/FYBES	Fy(a+b-)	Moor	M	0.66	Arafat
PC27	negative	T/T	G/G	G/G	C/C	G/G	FYA/FYA	Fy(a+b-)	Moor	M	4	Arafat
HZ86	P. vivax	T/C	A/G	G/G	C/C	G/G	FYA/FYBES	Fy(a+b-)	Moor	F	13	Arafat
PC115	P. vivax	T/T	A/G	G/G	C/C	G/G	FYA/FYB	Fy(a+b+)	Moor	F	7	Arafat
PC6'	P. vivax	T/C	A/A	G/G	C/C	G/G	FYB/FYBES	Fy(a-b+)	Moor	F	8	Arafat
HN32	P. vivax	T/T	A/A	G/G	C/C	G/G	FYB/FYB	Fy(a-b+)	Moor	M	57	Arafat
PC5'	negative	C/C	A/A	G/G	C/C	G/G	FYBES/FYBES	Fy(a-b-)	Poular	M	8	Arafat
DS173	P. vivax	T/T	A/G	G/G	C/C	G/G	FYA/FYB	Fy(a+b+)	Unknown	F	25	Arafat
PC10'	negative	T/C	A/A	G/G	C/C	G/G	FYB/FYBES	Fy(a-b+)	Moor	M	7	Badiya (10 km from Nouakchott)
DS224	P. vivax	T/T	A/G	G/G	C/C	G/G	FYA/FYB	Fy(a+b+)	Unknown	M	35	Arafat
DS187	P. vivax	ND	ND	ND	ND	ND	ND	ND	Unknown	F	37	Arafat
Z52	P. vivax	T/T	A/G	G/G	C/C	G/G	FYA/FYB	Fy(a+b+)	Moor	F	28	Arafat
Z9	P. vivax	T/T	A/G	G/G	C/C	G/G	FYA/FYB	Fy(a+b+)	Moor	F	20	Arafat
PC52'	negative	T/T	A/G	G/G	C/C	G/G	FYA/FYB	Fy(a+b+)	Moor	M	13	Arafat
PC82	negative	T/T	A/A	G/G	C/C	G/G	FYB/FYB	Fy(a-b+)	Moor	F	2.66	Arafat
PC38	negative	T/C	A/A	G/G	C/C	G/G	FYB/FYBES	Fy(a-b+)	Moor	F	1.33	Arafat
PC12'	negative	T/C	A/A	G/G	C/C	G/G	FYB/FYBES	Fy(a-b+)	Moor	M	7	Arafat
PC20'	negative	T/T	A/A	G/G	C/C	G/G	FYB/FYB	Fy(a-b+)	Moor	M	0.08	Arafat
PC27'	negative	T/T	A/A	G/G	C/C	G/G	FYB/FYB	Fy(a-b+)	Moor	M	2.5	Arafat
PC28'	negative	T/T	A/G	G/G	C/C	A/G	FYA/FYB*	Fy(a+b+)	Moor	F	7	Arafat
Z35	negative	T/C	ND	ND	ND	ND	ND	ND	Moor	M	2.58	Arafat
Z47	P. vivax	T/C	A/A	G/G	C/C	G/G	FYB/FYBES	Fy(a-b+)	Moor	F	28	Arafat
PC34'	negative	C/C	A/A	G/G	C/C	G/G	FYBES/FYBES	Fy(a-b-)	Moor	M	2.66	Dar Naim
PC45'	negative	C/C	A/A	G/G	C/C	G/G	FYBES/FYBES	Fy(a-b-)	Moor	M	10	Dar Naim
PC61	negative	C/C	A/A	G/G	C/C	G/G	FYBES/FYBES	Fy(a-b-)	Moor	F	4	Dar Naim
PC81	negative	C/C	A/A	G/G	C/C	G/G	FYBES/FYBES	Fy(a-b-)	Moor	M	2	Dar Naim
PC42	negative	C/C	A/A	G/G	C/C	G/G	FYBES/FYBES	Fy(a-b-)	Moor	F	0.12	Dar Naim
P12	negative	C/C	A/A	G/G	C/C	G/G	FYBES/FYBES	Fy(a-b-)	Moor	M	4	Dar Naim
P20	negative	C/C	A/A	G/G	C/C	G/G	FYBES/FYBES	Fy(a-b-)	Moor	F	13	Dar Naim
P25	negative	C/C	A/A	G/G	C/C	G/G	FYBES/FYBES	Fy(a-b-)	Moor	M	5	Dar Naim
P26	negative	C/C	A/A	G/G	C/C	G/G	FYBES/FYBES	Fy(a-b-)	Moor	F	2	Dar Naim
P29	negative	C/C	A/A	G/G	C/C	G/G	FYBES/FYBES	Fy(a-b-)	Moor	F	2.66	Dar Naim
P3	negative	C/C	A/A	G/G	C/C	G/G	FYBES/FYBES	Fy(a-b-)	Moor	M	0.33	Dar Naim
P5	negative	C/C	A/A	G/G	C/C	G/G	FYBES/FYBES	Fy(a-b-)	Moor	M	4	Dar Naim
P6	negative	C/C	A/A	G/G	C/C	G/G	FYBES/FYBES	Fy(a-b-)	Moor	M	4	Dar Naim
PC119	negative	C/C	A/A	G/G	C/C	G/G	FYBES/FYBES	Fy(a-b-)	Moor	M	6	Dar Naim
PC23'	negative	C/C	A/A	G/G	C/C	G/G	FYBES/FYBES	Fy(a-b-)	Moor	M	9	Dar Naim
PC7'	negative	C/C	A/A	G/G	C/C	G/G	FYBES/FYBES	Fy(a-b-)	Moor	F	0.75	Dar Naim
PC36'	negative	T/T	G/G	G/G	C/C	G/G	FYA/FYA	Fy(a+b-)	Moor	M	4	Dar Naim
PC49'	negative	T/C	A/G	G/G	C/C	G/G	FYA/FYBES	Fy(a+b-)	Moor	M	1.83	Dar Naim
PC37'	negative	T/C	A/G	G/G	C/C	G/G	FYA/FYBES	Fy(a+b-)	Moor	M	2	Dar Naim
PC51'	negative	T/T	A/G	G/G	C/C	G/G	FYA/FYB	Fy(a+b+)	Moor	F	8	Dar Naim
PC46'	negative	T/T	A/A	G/G	C/C	G/G	FYB/FYB	Fy(a-b+)	Moor	M	8	Dar Naim
PC50'	negative	T/T	A/A	G/G	C/C	G/G	FYB/FYB	Fy(a-b+)	Moor	M	3	Dar Naim
PC32	negative	T/C	A/A	G/G	C/C	G/G	FYB/FYBES	Fy(a-b+)	Moor	M	15	Dar Naim
PC38'	negative	T/C	A/A	G/G	C/C	G/G	FYB/FYBES	Fy(a-b+)	Moor	M	0.83	Dar Naim
PC42'	negative	T/C	A/A	G/G	C/C	G/G	FYB/FYBES	Fy(a-b+)	Moor	M	4	Dar Naim
PC40'	negative	T/T	G/G	G/G	C/C	G/G	FYA/FYA	Fy(a+b-)	Moor	M	2.08	Dar Naim
PC58'	negative	T/C	A/G	G/G	C/C	G/G	FYA/FYBES	Fy(a+b-)	Moor	F	9	Dar Naim
P11	negative	T/T	A/A	G/G	C/C	A/G	FYB/FYB*	Fy(a-b+)	Moor	F	6	Dar Naim
P18	negative	T/C	A/A	G/G	C/C	G/G	FYB/FYBES	Fy(a-b+)	Moor	M	1.25	Dar Naim
P9	negative	T/C	A/G	G/G	C/C	G/G	FYA/FYBES	Fy(a+b-)	Moor	F	8	Dar Naim
PC10	negative	T/C	A/A	G/G	C/C	G/G	FYB/FYBES	Fy(a-b+)	Moor	M	3	Dar Naim
PC120	negative	T/T	A/G	G/G	C/C	G/G	FYA/FYB	Fy(a+b+)	Moor	F	7	Dar Naim
PC15'	negative	T/C	A/G	G/G	C/C	G/G	FYA/FYBES	Fy(a+b-)	Moor	M	7	Dar Naim
PC24'	negative	T/C	A/A	G/G	C/C	G/G	FYB/FYBES	Fy(a-b+)	Moor	M	8	Dar Naim
PC41	negative	T/C	A/G	G/G	C/C	G/G	FYA/FYBES	Fy(a+b-)	Moor	M	2	Dar Naim
PC19	P. vivax	T/T	G/G	G/G	C/C	G/G	FYA/FYA	Fy(a+b-)	Moor	F	3.16	Dar Naim
PC77	P. vivax	T/T	G/G	G/G	C/C	G/G	FYA/FYA	Fy(a+b-)	Moor	M	10	Dar Naim
HZ33	P. vivax	T/C	A/G	G/G	C/C	G/G	FYA/FYBES	Fy(a+b-)	Moor	F	57	Dar Naim
P13	P. vivax	T/C	A/G	G/G	C/C	G/G	FYA/FYBES	Fy(a+b-)	Moor	F	4	Dar Naim
PC40	P. vivax	T/C	A/G	G/G	C/C	G/G	FYA/FYBES	Fy(a+b-)	Moor	F	4	Dar Naim
HN43	P. vivax	T/T	A/G	G/G	C/C	G/G	FYA/FYB	Fy(a+b+)	Moor	F	11	Dar Naim
HZ6	P. vivax	T/T	A/G	G/G	C/C	G/G	FYA/FYB	Fy(a+b+)	Moor	M	40	Dar Naim
PC14'	P. vivax	T/T	A/G	G/G	C/C	G/G	FYA/FYB	Fy(a+b+)	Moor	F	1.33	Dar Naim
PC33'	P. vivax	T/T	A/G	G/G	C/C	G/G	FYA/FYB	Fy(a+b+)	Moor	F	11	Dar Naim
PC44'	P. vivax	T/T	A/G	G/G	C/C	G/G	FYA/FYB	Fy(a+b+)	Moor	M	10	Dar Naim
PC84	P. vivax	T/T	A/G	G/G	C/C	G/G	FYA/FYB	Fy(a+b+)	Moor	M	13	Dar Naim
PC9	P. vivax	T/T	A/G	G/G	C/C	G/G	FYA/FYB	Fy(a+b+)	Moor	M	2	Dar Naim
HZ63	P. vivax	T/T	A/A	G/G	C/C	G/G	FYB/FYB	Fy(a-b+)	Moor	M	33	Dar Naim
PC2	P. vivax	T/T	A/A	G/G	C/C	G/G	FYB/FYB	Fy(a-b+)	Moor	M	7	Dar Naim
PC88	P. vivax	T/T	A/A	G/G	C/C	G/G	FYB/FYB	Fy(a-b+)	Moor	F	8	Dar Naim
Z57	P. vivax	T/T	A/A	G/G	C/C	G/G	FYB/FYB	Fy(a-b+)	Moor	F	10	Dar Naim
HZ30	P. vivax	T/C	A/A	G/G	C/C	G/G	FYB/FYBES	Fy(a-b+)	Moor	M	44	Dar Naim
PC112	P. vivax	T/C	A/A	G/G	C/C	G/G	FYB/FYBES	Fy(a-b+)	Moor	M	4	Dar Naim
PC26	P. vivax	T/C	A/A	G/G	C/C	G/G	FYB/FYBES	Fy(a-b+)	Moor	F	10	Dar Naim
PC125	P. vivax	T/C	A/A	G/G	C/C	A/G	FYB*/FYBES	Fy(a-b+)	Moor	F	1.83	Dar Naim
HN69	P. vivax	T/T	A/A	G/G	C/C	G/G	FYB/FYB	Fy(a-b+)	Moor	F	43	Dar Naim
HZ1	P. vivax	T/C	A/A	G/G	C/C	G/G	FYB/FYBES	Fy(a-b+)	Moor	M	29	Dar Naim
PC35'	negative	ND	A/A	G/G	C/C	G/G	ND	ND	Moor	M	4	Dar Naim
PC47'	negative	T/T	ND	ND	ND	ND	ND	ND	Moor	?	5	Dar Naim
PC73	negative	T/T	ND	ND	ND	ND	ND	ND	Moor	F	2.16	Dar Naim
PC4'	P. vivax	T/T	A/A	G/G	C/C	A/G	FYB/FYB*	Fy(a-b+)	Moor	F	8	Dar Naim
PC43'	P. vivax	T/T	A/A	G/G	C/C	G/G	FYB/FYB	Fy(a-b+)	Moor	M	6	Dar Naim
Z19	P. vivax	T/T	A/G	G/G	C/C	G/G	FYA/FYB	Fy(a+b+)	Moor	F	22	Dar Naim
Z8	P. vivax	T/T	A/G	G/G	C/C	G/G	FYA/FYB	Fy(a+b+)	Moor	F	48	Dar Naim
Z1	P. vivax	T/C	A/A	G/G	C/C	G/G	FYB/FYBES	Fy(a-b+)	Moor	M	17	Dar Naim
Z20	P. vivax	T/C	A/A	G/G	C/C	G/G	FYB/FYBES	Fy(a-b+)	Moor	M	40	Dar Naim
PC69	negative	C/C	A/A	G/G	C/C	G/G	FYBES/FYBES	Fy(a-b-)	Poular	F	10	Dar Naim
PC26'	negative	C/C	A/A	G/G	C/C	G/G	FYBES/FYBES	Fy(a-b-)	Poular	M	8	Dar Naim
DS175	P. vivax	T/C	A/A	G/G	C/C	G/G	FYB/FYBES	Fy(a-b+)	Unknown	F	20	Dar Naim
DS195	P. vivax	T/T	A/G	G/G	C/C	G/G	FYA/FYB	Fy(a+b+)	Unknown	M	37	Dar Naim
DS170	P. vivax	ND	ND	ND	ND	ND	ND	ND	Unknown	M	18	Dar Naim
DS185	P. vivax	ND	ND	ND	ND	ND	ND	ND	Unknown	F	38	Dar Naim
DS193	P. vivax	ND	ND	ND	ND	ND	ND	ND	Unknown	M	26	Dar Naim
DS198	P. vivax	T/C	A/A	G/G	C/C	G/G	FYB/FYBES	Fy(a-b+)	Unknown	F	30	Dar Naim
DS210	P. vivax	T/C	A/A	G/G	C/C	G/G	FYB/FYBES	Fy(a-b+)	Unknown	M	18	Dar Naim
DS211	P. vivax	ND	ND	ND	ND	ND	ND	ND	Unknown	M	25	Dar Naim
PC28	negative	T/C	A/G	G/G	C/C	G/G	FYA/FYBES	Fy(a+b-)	Moor	F	7	Teyarett
PC91	negative	C/C	A/A	G/G	C/C	G/G	FYBES/FYBES	Fy(a-b-)	Moor	M	2	Teyarett
PC87	P. vivax	T/C	A/A	G/G	C/C	G/G	FYB/FYBES	Fy(a-b+)	Moor	M	13	Arafat
PC124	negative	C/C	A/A	G/G	C/C	G/G	FYBES/FYBES	Fy(a-b-)	Poular	M	2	Sebkha
PC46	negative	T/T	A/G	G/G	C/C	A/G	FYA/FYB*	Fy(a+b+)	Moor	M	9	Tevragh-Zeina
PC103	negative	T/C	A/G	G/G	C/C	G/G	FYA/FYBES	Fy(a+b-)	Moor	F	10	Arafat
PC55'	negative	T/C	A/G	G/G	C/C	G/G	FYA/FYBES	Fy(a+b-)	Moor	F	4	Arafat
PC33	negative	T/T	A/G	G/G	C/C	G/G	FYA/FYB	Fy(a+b+)	Moor	M	10	Arafat
PC34	negative	T/T	A/A	G/G	C/C	A/G	FYB/FYB*	Fy(a-b+)	Moor	M	1.66	Arafat
PC114	negative	T/C	A/A	G/G	C/C	G/G	FYB/FYBES	Fy(a-b+)	Moor	F	2.5	Arafat
PC22'	negative	T/T	A/A	G/G	C/C	G/G	FYB/FYB	Fy(a-b+)	Moor	M	6.5	Arafat
PC24	negative	T/C	A/G	G/G	C/C	G/G	FYA/FYBES	Fy(a+b-)	Moor	M	6	Arafat
PC29'	negative	T/C	A/G	G/G	C/C	G/G	FYA/FYBES	Fy(a+b-)	Moor	F	1.16	Arafat
DS227	P. vivax	T/C	A/A	G/G	C/C	G/G	FYB/FYBES	Fy(a-b+)	Unknown	M	26	Arafat
P8	negative	C/C	A/A	G/G	C/C	G/G	FYBES/FYBES	Fy(a-b-)	Moor	F	0.75	Ksar
PC71	negative	T/T	A/A	G/G	C/C	G/G	FYB/FYB	Fy(a-b+)	Moor	M	4	Ksar
PC95	negative	T/T	A/A	G/G	C/C	G/G	FYB/FYB	Fy(a-b+)	Moor	M	11	Ksar
PC41''	negative	T/C	A/A	G/G	C/C	G/G	FYB/FYBES	Fy(a-b+)	Moor	F	1.66	Ksar
PC70	negative	T/C	A/A	G/G	C/C	G/G	FYB/FYBES	Fy(a-b+)	Moor	F	2	Ksar
PC104	negative	T/C	A/A	G/G	C/C	G/G	FYB/FYBES	Fy(a-b+)	Moor	M	3	Ksar
PC11	P. vivax	T/C	A/G	G/G	C/C	G/G	FYA/FYBES	Fy(a+b-)	Moor	F	7	Ksar
PC85	P. vivax	T/C	A/G	G/G	C/C	G/G	FYA/FYBES	Fy(a+b-)	Moor	M	9	Ksar
PC15	P. vivax	T/C	A/A	G/G	C/C	G/G	FYB/FYBES	Fy(a-b+)	Moor	M	6	Ksar
PC16	P. vivax	T/C	A/A	G/G	C/C	G/G	FYB/FYBES	Fy(a-b+)	Moor	F	8	Ksar
HN16	P. vivax	T/T	A/A	G/G	C/C	G/G	FYB/FYB	Fy(a-b+)	Moor	M	16	ksar
PC74	negative	T/T	A/G	G/G	C/C	A/G	FYA/FYB*	Fy(a+b+)	Moor	M	2.16	Ksar
Z14	P. vivax	T/T	A/A	G/G	C/C	G/G	FYB/FYB	Fy(a-b+)	Moor	M	49	Ksar
PC76	negative	C/C	A/A	G/G	C/C	G/G	FYBES/FYBES	Fy(a-b-)	Moor	M	1.75	Tevragh-Zeina
PC61'	negative	C/C	A/A	G/G	C/C	G/G	FYBES/FYBES	Fy(a-b-)	Moor	M	1.75	Arafat
PC38''	negative	T/C	A/G	G/G	C/C	G/G	FYA/FYBES	Fy(a+b-)	Moor	F	6.75	Arafat
PC48'	negative	T/T	A/A	G/G	C/C	G/G	FYB/FYB	Fy(a-b+)	Moor	M	8	Arafat
PC80	negative	T/C	A/G	G/G	C/C	G/G	FYA/FYBES	Fy(a+b-)	Moor	F	1.5	Arafat
PC23	negative	C/C	A/A	G/G	C/C	G/G	FYBES/FYBES	Fy(a-b-)	Moor	M	6	Arafat
PC9'	negative	T/T	G/G	G/G	C/C	G/G	FYA/FYA	Fy(a+b-)	Moor	M	1.66	Arafat
P1	negative	T/C	A/A	G/G	C/C	G/G	FYB/FYBES	Fy(a-b+)	Moor	M	5	ND
DV6	P. vivax	T/C	A/G	G/G	C/C	G/G	FYA/FYBES	Fy(a+b-)	Moor	F	ND	ND
DV7	P. vivax	T/C	A/G	G/G	C/C	G/G	FYA/FYBES	Fy(a+b-)	Moor	F	ND	ND
DV1	P. vivax	T/T	A/G	G/G	C/C	G/G	FYA/FYB	Fy(a+b+)	Moor	M	ND	ND
DV11	P. vivax	T/T	A/G	G/G	C/C	G/G	FYA/FYB	Fy(a+b+)	Moor	M	ND	ND
DV2	P. vivax	T/T	A/G	G/G	C/C	G/G	FYA/FYB	Fy(a+b+)	Moor	F	ND	ND
DV3	P. vivax	T/T	A/A	G/G	C/C	G/G	FYB/FYB	Fy(a-b+)	Moor	M	ND	ND
DV8	P. vivax	T/C	A/A	G/G	C/C	G/G	FYB/FYBES	Fy(a-b+)	Moor	F	ND	ND
P2	negative	C/C	ND	ND	ND	ND	ND	ND	Poular	F	5	ND
DV9	P. vivax	T/C	A/G	G/G	C/C	G/G	FYA/FYBES	Fy(a+b-)	Unknown	ND	ND	ND
T83	P. vivax	T/C	A/G	G/G	C/C	G/G	FYA/FYBES	Fy(a+b-)	Unknown	ND	ND	ND
DV10	P. vivax	T/T	A/G	G/G	C/C	G/G	FYA/FYB	Fy(a+b+)	Unknown	ND	ND	ND
DV5	P. vivax	T/T	A/G	G/G	C/C	G/G	FYA/FYB	Fy(a+b+)	Unknown	M	ND	ND
DV12	P. vivax	T/T	A/A	G/G	C/C	G/G	FYB/FYB	Fy(a-b+)	Unknown	ND	ND	ND
DV4	P. vivax	T/C	A/A	G/G	C/C	G/G	FYB/FYBES	Fy(a-b+)	Unknown	ND	ND	ND
HZ32	P. vivax	T/C	A/A	G/G	C/C	G/G	FYB/FYBES	Fy(a-b+)	Unknown	ND	ND	ND
HZ43	P. vivax	T/C	A/A	G/G	C/C	G/G	FYB/FYBES	Fy(a-b+)	Unknown	ND	ND	ND
HZ84	P. vivax	T/C	A/A	G/G	C/C	G/G	FYB/FYBES	Fy(a-b+)	Unknown	ND	ND	ND
T2	P. vivax	T/C	A/A	G/G	C/C	G/G	FYB/FYBES	Fy(a-b+)	Unknown	ND	ND	ND
T50	P. vivax	T/C	A/A	G/G	C/C	G/G	FYB/FYBES	Fy(a-b+)	Unknown	ND	ND	ND
T85	P. vivax	T/C	A/A	G/G	C/C	G/G	FYB/FYBES	Fy(a-b+)	Unknown	ND	ND	ND
HN845	P. vivax	T/C	A/A	G/G	C/C	G/G	FYB/FYBES	Fy(a-b+)	Unknown	ND	ND	ND
HZ46	P. vivax	T/C	A/A	G/G	C/C	G/G	FYB/FYBES	Fy(a-b+)	Unknown	ND	ND	ND
T1	P. vivax	T/T	A/G	G/G	C/C	A/G	FYA/FYB*	Fy(a+b+)	Unknown	ND	ND	ND
PC33''	negative	T/T	A/G	G/G	C/C	G/G	FYA/FYB	Fy(a+b+)	Moor	M	14	Riyadh
PC26''	negative	C/C	A/A	G/G	C/C	G/G	FYBES/FYBES	Fy(a-b-)	soninke	F	12	Riyadh
PC79	negative	T/C	A/A	G/G	C/C	G/G	FYB/FYBES	Fy(a-b+)	Moor	M	4	Teyarett
PC106	negative	T/T	A/G	G/G	C/C	A/G	FYA/FYB*	Fy(a+b+)	Moor	F	12	Riyadh
PC83	negative	C/C	ND	ND	ND	ND	ND	ND	Moor	M	1.33	Riyadh
PC18	negative	C/C	A/A	G/G	C/C	G/G	FYBES/FYBES	Fy(a-b-)	Moor	M	7	Riyadh
PC108	negative	C/C	A/A	G/G	C/C	G/G	FYBES/FYBES	Fy(a-b-)	Moor	F	10	Riyadh
PC99	negative	T/T	A/A	G/G	C/C	G/G	FYB/FYB	Fy(a-b+)	Moor	M	4	Sebkha
PC102	negative	C/C	A/A	G/G	C/C	G/G	FYBES/FYBES	Fy(a-b-)	Moor	M	6	Sebkha
PC56	negative	C/C	ND	ND	ND	ND	ND	ND	Poular	F	8	Tevragh-Zeina
PC39	negative	T/T	A/G	G/G	C/C	G/G	FYA/FYB	Fy(a+b+)	Moor	F	13	Tevragh-Zeina
PC89	negative	C/C	A/A	G/G	C/C	G/G	FYBES/FYBES	Fy(a-b-)	Moor	M	9	Dar Naim
PC13'	negative	C/C	A/A	G/G	C/C	G/G	FYBES/FYBES	Fy(a-b-)	Moor	M	12	Dar Naim
PC98	negative	T/C	A/A	G/G	C/C	G/G	FYB/FYBES	Fy(a-b+)	Moor	M	2	Dar Naim
PC64	negative	T/T	A/A	G/G	C/C	G/G	FYB/FYB	Fy(a-b+)	Moor	F	0.41	Dar Naim
PC07''	negative	T/T	A/G	G/G	C/C	G/G	FYA/FYB	Fy(a+b+)	Moor	M	1	Dar Naim
PC21'	negative	T/T	A/G	G/G	C/C	G/G	FYA/FYB	Fy(a+b+)	Moor	M	1	Dar Naim
PC31	negative	T/T	A/A	G/G	C/C	G/G	FYB/FYB	Fy(a-b+)	Moor	M	7	Dar Naim
PC51	P. vivax	C/C	A/A	G/G	C/C	G/G	FYBES/FYBES	Fy(a-b-)	Wolof	F	2	Dar Naim
PC96	negative	T/T	A/A	G/G	C/C	G/G	FYB/FYB	Fy(a-b+)	Moor	f	9	Tevragh-Zeina
PC116	P. vivax	T/T	G/G	G/G	C/C	G/G	FYA/FYA	Fy(a+b-)	Moor	F	2	Tevragh-Zeina
PC58	negative	T/C	A/G	G/G	C/C	G/G	FYA/FYBES	Fy(a+b-)	Moor	F	7	Tevragh-Zeina
PC113	negative	C/C	A/A	G/G	C/C	G/G	FYBES/FYBES	Fy(a-b-)	Moor	F	3	Teyarett
PC49	negative	C/C	A/A	G/G	C/C	G/G	FYBES/FYBES	Fy(a-b-)	Moor	M	3	Teyarett
PC53	negative	C/C	A/A	G/G	C/C	G/G	FYBES/FYBES	Fy(a-b-)	Moor	M	1.25	Teyarett
P14	negative	C/C	A/A	G/G	C/C	G/G	FYBES/FYBES	Fy(a-b-)	Moor	M	8	Teyarett
P31	negative	C/C	A/A	G/G	C/C	G/G	FYBES/FYBES	Fy(a-b-)	Moor	M	1	Teyarett
P4	negative	C/C	A/A	G/G	C/C	G/G	FYBES/FYBES	Fy(a-b-)	Moor	F	2	Teyarett
PC67	negative	T/T	G/G	G/G	C/C	G/G	FYA/FYA	Fy(a+b-)	Moor	M	8	Teyarett
PC54	negative	T/T	A/G	G/G	C/C	G/G	FYA/FYB	Fy(a+b+)	Moor	M	11	Teyarett
PC72	negative	T/T	A/G	G/G	C/C	G/G	FYA/FYB	Fy(a+b+)	Moor	F	5	Teyarett
PC92	negative	T/T	A/G	G/G	C/C	G/G	FYA/FYB	Fy(a+b+)	Moor	M	2.5	Teyarett
PC97	negative	T/T	A/A	G/G	C/C	G/G	FYB/FYB	Fy(a-b+)	Moor	F	13	Teyarett
PC78	negative	T/T	A/G	G/G	C/C	G/G	FYA/FYB	Fy(a+b+)	Moor	M	1.75	Teyarett
PC36	negative	T/T	A/G	G/G	C/C	G/G	FYA/FYB	Fy(a+b+)	Moor	M	3	Teyarett
P10	negative	T/T	A/A	G/G	C/C	G/G	FYB/FYB	Fy(a-b+)	Moor	M	3	Teyarett
P15	negative	T/C	A/G	G/G	C/C	G/G	FYA/FYBES	Fy(a+b-)	Moor	M	10	Teyarett
P17	negative	T/T	A/G	G/G	C/C	G/G	FYA/FYB	Fy(a+b+)	Moor	M	ND	Teyarett
P19	negative	T/T	G/G	G/G	C/C	G/G	FYA/FYA	Fy(a+b-)	Moor	F	12	Teyarett
P21	negative	T/T	A/A	G/G	C/C	G/G	FYB/FYB	Fy(a-b+)	Moor	M	2	Teyarett
P23	negative	T/C	A/G	G/G	C/C	G/G	FYA/FYBES	Fy(a+b-)	Moor	M	1.83	Teyarett
P27	negative	T/T	A/G	G/G	C/C	G/G	FYA/FYB	Fy(a+b+)	Moor	F	3	Teyarett
PC13	negative	T/T	A/G	G/G	C/C	G/G	FYA/FYB	Fy(a+b+)	Moor	F	6	Teyarett
HN10	P. vivax	T/C	A/G	G/G	C/C	G/G	FYA/FYBES	Fy(a+b-)	Moor	F	14	Teyarett
PC118	P. vivax	T/C	A/G	G/G	C/C	G/G	FYA/FYBES	Fy(a+b-)	Moor	M	13	Teyarett
PC123	P. vivax	T/C	A/G	G/G	C/C	G/G	FYA/FYBES	Fy(a+b-)	Moor	M	9	Teyarett
PC65	P. vivax	T/C	A/G	G/G	C/C	G/G	FYA/FYBES	Fy(a+b-)	Moor	F	13	Teyarett
PC75	P. vivax	T/C	A/G	G/G	C/C	G/G	FYA/FYBES	Fy(a+b-)	Moor	M	10	Teyarett
HN40	P. vivax	T/T	A/G	G/G	C/C	G/G	FYA/FYB	Fy(a+b+)	Moor	M	14	Teyarett
HN65	P. vivax	T/T	A/G	G/G	C/C	G/G	FYA/FYB	Fy(a+b+)	Moor	M	22	Teyarett
PC101	P. vivax	T/T	A/G	G/G	C/C	G/G	FYA/FYB	Fy(a+b+)	Moor	M	6	Teyarett
PC12	P. vivax	T/T	A/G	G/G	C/C	G/G	FYA/FYB	Fy(a+b+)	Moor	F	3	Teyarett
PC21	P. vivax	T/T	A/G	G/G	C/C	G/G	FYA/FYB	Fy(a+b+)	Moor	F	6	Teyarett
PC63	P. vivax	T/T	A/G	G/G	C/C	G/G	FYA/FYB	Fy(a+b+)	Moor	F	9	Teyarett
HN09	P. vivax	T/T	A/A	G/G	C/C	G/G	FYB/FYB	Fy(a-b+)	Moor	M	8	Teyarett
HN11	P. vivax	T/T	A/A	G/G	C/C	G/G	FYB/FYB	Fy(a-b+)	Moor	F	22	Teyarett
P16	P. vivax	T/T	A/A	G/G	C/C	G/G	FYB/FYB	Fy(a-b+)	Moor	M	4	Teyarett
PC121	P. vivax	T/T	A/A	G/G	C/C	G/G	FYB/FYB	Fy(a-b+)	Moor	M	6	Teyarett
PC60	P. vivax	T/T	A/A	G/G	C/C	G/G	FYB/FYB	Fy(a-b+)	Moor	M	15	Teyarett
PC29	P. vivax	T/T	A/A	G/G	C/C	A/G	FYB/FYB*	Fy(a-b+)	Moor	F	1.58	Teyarett
HN78	P. vivax	T/C	A/A	G/G	C/C	G/G	FYB/FYBES	Fy(a-b+)	Moor	M	15	Teyarett
PC122	P. vivax	T/C	A/A	G/G	C/C	G/G	FYB/FYBES	Fy(a-b+)	Moor	M	5	Teyarett
PC22	P. vivax	T/C	A/A	G/G	C/C	G/G	FYB/FYBES	Fy(a-b+)	Moor	M	10	Teyarett
PC55	P. vivax	T/C	A/A	G/G	C/C	G/G	FYB/FYBES	Fy(a-b+)	Moor	M	14	Teyarett
HN25	P. vivax	T/T	A/G	G/G	C/C	G/G	FYA/FYB	Fy(a+b+)	Moor	F	2	Teyarett
P28	P. vivax	T/C	A/G	G/G	C/C	G/G	FYA/FYBES	Fy(a+b-)	Moor	M	13	Teyarett
PC59	P. vivax	T/T	A/G	G/G	C/C	A/G	FYA/FYB*	Fy(a+b+)	Moor	M	9	Teyarett
PC107	negative	ND	ND	ND	ND	ND	ND	ND	Moor	M	0.91	Teyarett
P24	negative	T/C	ND	ND	ND	ND	ND	ND	Moor	M	2	Teyarett
PC6	P. vivax	T/C	A/G	G/G	C/C	G/G	FYA/FYBES	Fy(a+b-)	Moor	M	3	Teyarett
P30	negative	C/C	A/A	G/G	C/C	G/G	FYBES/FYBES	Fy(a-b-)	Poular	F	7	Teyarett
HN15	P. vivax	T/C	A/G	G/G	C/C	G/G	FYA/FYBES	Fy(a+b-)	soninke	M	4	Teyarett
PC68	P. vivax	T/C	A/G	G/G	C/C	G/G	FYA/FYBES	Fy(a+b-)	soninke	M	4	Teyarett
PC37	negative	C/C	A/A	G/G	C/C	G/G	FYBES/FYBES	Fy(a-b-)	Wolof	M	3	Teyarett
DS106	P. vivax	T/T	ND	ND	ND	ND	ND	ND	Unknown	F	57	Teyarett
DS219	P. vivax	T/T	A/G	G/G	C/C	G/G	FYA/FYB	Fy(a+b+)	Unknown	F	35	Teyarett
DS222	P. vivax	ND	ND	ND	ND	ND	ND	ND	Unknown	M	33	Teyarett
PC57'	negative	C/C	A/A	G/G	C/C	G/G	FYBES/FYBES	Fy(a-b-)	Moor	F	8	Toujounine
PC50	negative	C/C	A/A	G/G	C/C	G/G	FYBES/FYBES	Fy(a-b-)	Moor	M	3	Toujounine
PC52	negative	C/C	A/A	G/G	C/C	G/G	FYBES/FYBES	Fy(a-b-)	Moor	F	5	Toujounine
PC54'	negative	T/C	A/G	G/G	C/C	G/G	FYA/FYBES	Fy(a+b-)	Moor	M	10	Toujounine
PC60'	negative	T/T	A/A	G/G	C/C	G/G	FYB/FYB	Fy(a-b+)	Moor	M	6	Toujounine
PC32'	negative	T/C	A/A	G/G	C/C	G/G	FYB/FYBES	Fy(a-b+)	Moor	F	4	Toujounine
PC19'	negative	T/T	A/G	G/G	C/C	G/G	FYA/FYB	Fy(a+b+)	Moor	F	0.75	Toujounine
PC20	negative	T/C	A/G	G/G	C/C	G/G	FYA/FYBES	Fy(a+b-)	Moor	F	5	Toujounine
PC21''	negative	T/T	A/G	G/G	C/C	G/G	FYA/FYB	Fy(a+b+)	Moor	M	1	Toujounine
PC8'	negative	T/C	A/A	G/G	C/C	G/G	FYB/FYBES	Fy(a-b+)	Moor	F	0.66	Toujounine
PC30'	P. vivax	T/C	A/G	G/G	C/C	G/G	FYA/FYBES	Fy(a+b-)	Moor	F	9	Toujounine
HZ51	P. vivax	T/T	A/A	G/G	C/C	G/G	FYB/FYB	Fy(a-b+)	Moor	F	48	Toujounine
PC43	negative	T/T	ND	ND	ND	ND	ND	ND	Moor	F	4	Toujounine
ND	non determined
M	Male
F	Female
